# Supplementary material for: GSH-Responsive Nano-Photosensitizer for Potentiating Photodynamic Therapy Through Multi-Pronged Synergistic Upregulation of Ferroptosis Sensitivity
Source: Antioxidants (Basel). 2025 Mar 28;14(4):407. doi: 10.3390/antiox14040407 (PMC12024321; doi:10.3390/antiox14040407)
Supplement: Supplementary file 1 [file antioxidants-14-00407-s001.zip]

Archive with 1 entries (1 files):
- antioxidants-3518780-supplementary.pdf
